# Supplementary material for: Rapid Degradation of Chlortetracycline Using Hydrodynamic Cavitation with Hydrogen Peroxide
Source: Int J Environ Res Public Health. 2022 Mar 31;19(7):4167. doi: 10.3390/ijerph19074167 (PMC8998951; doi:10.3390/ijerph19074167)
Supplement: Supplementary file 1 [file ijerph-19-04167-s001.zip]

Archive with 1 entries (1 files):
- ijerph-1614731-supplementary.pdf
